# Supplementary material for: Journal impact factor, trial effect size, and methodological quality appear scantly related: a systematic review and meta-analysis
Source: Syst Rev. 2020 Mar 9;9:53. doi: 10.1186/s13643-020-01305-w (PMC7069162; doi:10.1186/s13643-020-01305-w)
Supplement: Supplementary file 2 — Additional file 2. [file 13643_2020_1305_MOESM2_ESM.xls]

## Sheet: Sheet1
1991	1993	1995	2001	2008	2008	2008
0.974	1.05	1.015	1.435	1.953	1.901	0.458
0.974	1.05	1.015	1.435	1.953	1.901	0.458
0.974	1.05	1.015	1.435	1.953	1.901	0.458
0.405	0.383	0.44	0.794
1.342	1.453	1.395	2.898	5.412	5.472	1.91
1.342	1.453	1.395	2.898	5.412	5.472	1.91
0.963	0.977	1.142	1.064	2.317	2.39	0.686
0.963	0.977	1.142	1.064	2.317	2.39	0.686
0.963	0.977	1.142	1.064	2.317	2.39	0.686
0.617	0.745	0.744	1.05	1.762	1.968	0.596
0.617	0.745	0.744	1.05	1.762	1.968	0.596
0.617	0.745	0.744	1.05	1.762	1.968	0.596
0.763	0.811	0.765	1.582	1.517	1.74	0.544
0.937	1.106	1.321	1.665	3.052	3.118	0.845
0.937	1.106	1.321	1.665	3.052	3.118	0.845
1.453	1.684	2.036	3.9	1.215	1.205	0.296
2.286	2.164	2.238	2.637	3.905	3.552	1.157
	6.421	3.731	5.956	9.792	9.263	3.125
2.286	2.164	2.238	2.637	3.905	3.552	1.157
2.286	2.164	2.238	2.637	3.905	3.552	1.157
2.366	3.144	3.327	5.021	6.74	7.679	2.246
2.366	3.144	3.327	5.021	6.74	7.679	2.246
2.366	3.144	3.327	5.021	6.74	7.679	2.246
2.366	3.144	3.327	5.021	6.74	7.679	2.246
2.366	3.144	3.327	5.021	6.74	7.679	2.246
1.803	1.515	1.433	2.089	4.32	4.62	1.759
3.19	3.081	3.712	3.948	5.454	6.404	2.588
1.477	1.515	2.183	3.549	6.444	6.432	1.698
1.477	1.515	2.183	3.549	6.444	6.432	1.698
2	2.148	2.477	2.871	3.453	3.572	1.025
2	2.148	2.477	2.871	3.453	3.572	1.025
2	2.148	2.477	2.871	3.453	3.572	1.025
2	2.148	2.477	2.871	3.453	3.572	1.025
2	2.148	2.477	2.871	3.453	3.572	1.025
2	2.148	2.477	2.871	3.453	3.572	1.025
4.507	4.716	3.731	5.956	9.792	9.263	3.125
0.443	0.58	1.954	1.182	1.297	1.661	0.45
2.242	2.304	2.346	2.279	2.59	2.439	0.616
2.242	2.304	2.346	2.279	2.59	2.439	0.616
2.242	2.304	2.346	2.279	2.59	2.439	0.616
9.211	9.297	9.92	11.13	17.457	16.117	6.268
0.784	0.85	0.868	1.593	2.303	2.379	0.799
0.784	0.85	0.868	1.593	2.303	2.379	0.799
3.265	4.38	4.44	6.674	8.46	9.776	2.701
3.265	4.38	4.44	6.674	8.46	9.776	2.701
0.298	0.118	0.206	0.435	0.775
0.298	0.118	0.206	0.435	0.775
0.163	0.144	0.195	0.424	0.793	0.661	0.085
9.211	9.297	9.92	11.13	17.457	16.117	6.268
2.25	2.064	2.256	3.153	4.935	5.303	1.404
3.265	4.38	4.44	6.674	8.46	9.776	2.701
3.265	4.38	4.44	6.674	8.46	9.776	2.701
0.784	0.85	0.868	1.593	2.303	2.379	0.799
0.784	0.85	0.868	1.593	2.303	2.379	0.799
1.47	1.589	1.582	2.129	2.325	4.698	1.581
1.47	1.589	1.582	2.129	2.325	4.698	1.581
1.47	1.589	1.582	2.129	2.834	2.615	0.847
0.287	0.242	0.16	0.502	0.965	1.295	0.374
1.939	2.135	2.343	2.792	4.259	4.556	1.319
4.715	5.502	7.232	7.389	6.787	7.423	2.062
		0.496	1.232	1.631	1.504	0.265
2.462	3.306	2.88	3.469	4.601	4.237	1.341
0.784	0.855	0.775		2.027	1.903	0.53
7.67	8.12	8.569	9.273	10.432	9.691	3.374
3.871	4.498	4.549	6.629	12.827	10.665	3.789
3.871	4.498	4.549	6.629	12.827	10.665	3.789
2.169	2.896	2.134	3.247	4.145	4.597	1.574
2.063	2.331	2.217	3.062	4.136	4.312	1.188
1.697	1.958	1.842	3.464	4.921	5.108	1.425
1.697	1.958	1.842	3.464	4.921	5.108	1.425
1.724	2.283	2.025	2.205	2.92	2.911	0.74
1.724	2.283	2.025	2.205	2.92	2.911	0.74
1.724	2.283	2.025	2.205	2.92	2.911	0.74
1.705	1.627	1.955	2.321	3.101	3.004	0.875
1.705	1.627	1.955	2.321	3.101	3.004	0.875
1.705	1.627	1.955	2.321	3.101	3.004	0.875
1.705	1.627	1.955	2.321	3.101	3.004	0.875
2.063	2.331	2.217	3.062	4.136	4.312	1.188
1.697	1.958	1.842	3.464	4.921	5.108	1.425
3.871	4.498	4.549	6.629	12.827	10.665	3.789
0.344	0.427	0.476	0.503	0.961	1.192	0.346
2.343	2.249	2.864	3.909	5.238	5.517	1.671
2.343	2.249	2.864	3.909	5.238	5.517	1.671
0.519	1.24	1.23	1.009	2.453	2.154	0.651
	1.37	1.565	1.665	3.041	2.938	0.834
	1.37	1.565	1.665	3.041	2.938	0.834
9.038	8.994	8.822	10.517	14.595	13.538	4.794
9.038	8.994	8.822	10.517	14.595	13.538	4.794
9.038	8.994	8.822	10.517	14.595	13.538	4.794
9.038	8.994	8.822	10.517	14.595	13.538	4.794
9.038	8.994	8.822	10.517	14.595	13.538	4.794
9.038	8.994	8.822	10.517	14.595	13.538	4.794
0.947	1.59	0.987	1.614	2.364	2.312	0.521
0.684	0.769	0.687	1.166	1.893	2.482	0.766
1.573	2.431	3.172	3.486	6.594	6.396	1.852
1.573	2.431	3.172	3.486	6.594	6.396	1.852
3.148	3.164	2.526	5.404	7.349	8.806	2.508
0.305	0.508	0.385	1.639	1.888	2.121	0.572
			0.728
4.48	5.047	4.525	6.299	6.418	6.328	2.18
1.784	1.64	1.739	1.516	1.583	1.685	0.408
0.938	1.375	1.45	2.142	2.615	3.24	0.757
0.938	1.375	1.45	2.142	2.615	3.24	0.757
0.938	1.375	1.45	2.142	2.615	3.24	0.757
0.938	1.375	1.45	2.142	2.615	3.24	0.757
0.938	1.375	1.45	2.142	2.615	3.24	0.757
1.262	1.284	1.354	1.459	6.091	5.268	1.266
2.137	1.959	2.095	3.46	4.475	4.635	1.367
		0.758	1.484	3.007	2.743	0.782
0.794	1.563	0.915	1.179	1.897	1.502	0.417
1.938	1.425	1.682	5.153	8.917	9.275	3.01
1.938	1.425	1.682	5.153	8.917	9.275	3.01
2.137	1.959	2.095	3.46	4.475	4.635	1.367
0.95	0.904	1.26	1.765	2.686	3.022	0.851
	0.735	0.813	1.58	2.08	2.255	0.538
0.651	0.922	1.073	1.22	1.416	1.57	0.478
1.273	2.012	2.275	2.989	5.545	5.746	1.775
1.273	2.012	2.275	2.989	5.545	5.746	1.775
5.733	5.856	8.203	13.02	12.591	12.716	3.913
5.733	5.856	8.203	13.02	12.591	12.716	3.913
1.974	2.441	2.295	2.776	7.367	6.377	1.316
1.974	2.441	2.295	2.776	7.367	6.377	1.316
3.2	2.858	3.023	6.17	9.766	9.25	2.551
3.2	2.858	3.023	6.17	9.766	9.25	2.551
3.2	2.858	3.023	6.17	9.766	9.25	2.551
1.146	1.076	1.322	1.325	1.318	1.632	0.536
	2.078		2.636	4.964	4.919	1.574
4.107	5.072	5.392	8.096	11.355	11.56	3.363
4.107	5.072	5.392	8.096	11.355	11.56	3.363
4.107	5.072	5.392	8.096	11.355	11.56	3.363
0.099	0.134	0.146	0.39	1.946	1.853	0.428
				1.837	2.136	0.784
1.054	0.794	0.526	1.709	1.767	2.076	0.536
0.551	0.627	0.698	1.175	0.971	1.265	0.301
1.059	1.4	1.822	2.314	5.055	4.592	1.214
1.059	1.4	1.822	2.314	5.055	4.592	1.214
1.101	0.934	1.331	2.164	2.131	2.385	0.678
0.545	0.447	0.418	1.164	3.121	2.761	0.692
0.194	0.235	0.139	0.427	1.235	1.302	0.37
		0.796	2.429	3.692	3.676	1.067
2.377	2.577	2.859	3.536	4.122	4.706	1.525
2.377	2.577	2.859	3.536	4.122	4.706	1.525
5.168	5.597	7.686	17.569	31.718	27.957	11.153
5.168	5.597	7.686	17.569	31.718	27.957	11.153
5.168	5.597	7.686	17.569	31.718	27.957	11.153
0.916	1.45	1.602	2.138	3.313	6.279	0.302
0.689	1.18	1.16	1.467	2.196	2.837	0.097
0.689	1.18	1.16	1.467	2.196	2.837	0.097
0.689	1.18	1.16	1.467	2.196	2.837	0.097
0.689	1.18	1.16	1.467	2.196	2.837	0.097
0.689	1.18	1.16	1.467	2.196	2.837	0.097
0.689	1.18	1.16	1.467	2.196	2.837	0.097
0.689	1.18	1.16	1.467	2.196	2.837	0.097
0.39	0.401	0.336	0.55	0.754	0.931	0.425
		0.841	0.724	1.351	1.37	0.351
8.162	7.533	6.922	8.53	17.157	15.556	4.164
8.162	7.533	6.922	8.53	17.157	15.556	4.164
8.162	7.533	6.922	8.53	17.157	15.556	4.164
8.162	7.533	6.922	8.53	17.157	15.556	4.164
1.342	1.453	1.395	2.898	5.412	5.472	1.91
1.814	1.693	1.925	3.246	3.647	4.306	1.199
			1.015	1.877	2.429	0.623
			1.015	1.877	2.429	0.623
			1.015	1.877	2.429	0.623
0.916	0.925	1.243	2.077	2.132	2.369	0.622
2.377	2.577	2.859	3.536	4.122	4.706	1.525
6.114	6.341	5.793	6.374	11.438	10.918	3.727
6.114	6.341	5.793	6.374	11.438	10.918	3.727
6.114	6.341	5.793	6.374	11.438	10.918	3.727
0.714	0.634	0.746	2.323	3.755	3.597	1.153
	5.528	6.551	6.337	7.505	7.799	2.412
0.737	0.863	0.862	0.827	1.217	1.228	0.398
0.288	0.356	0.342	0.425	1.112	1.116	0.343
2.095	2.182	2.348	3.145	3.77	4.037	1.061
2.095	2.182	2.348	3.145	3.77	4.037	1.061
2.095	2.182	2.348	3.145	3.77	4.037	1.061
2.095	2.182	2.348	3.145	3.77	4.037	1.061
2.095	2.182	2.348	3.145	3.77	4.037	1.061
15.871	15.888	17.49	13.251	28.409	27.264	9.953
15.871	15.888	17.49	13.251	28.409	27.264	9.953
15.871	15.888	17.49	13.251	28.409	27.264	9.953
15.871	15.888	17.49	13.251	28.409	27.264	9.953
15.871	15.888	17.49	13.251	28.409	27.264	9.953
15.871	15.888	17.49	13.251	28.409	27.264	9.953
15.871	15.888	17.49	13.251	28.409	27.264	9.953
15.871	15.888	17.49	13.251	28.409	27.264	9.953
15.871	15.888	17.49	13.251	28.409	27.264	9.953
15.871	15.888	17.49	13.251	28.409	27.264	9.953
15.871	15.888	17.49	13.251	28.409	27.264	9.953
15.871	15.888	17.49	13.251	28.409	27.264	9.953
15.871	15.888	17.49	13.251	28.409	27.264	9.953
15.871	15.888	17.49	13.251	28.409	27.264	9.953
15.871	15.888	17.49	13.251	28.409	27.264	9.953
15.871	15.888	17.49	13.251	28.409	27.264	9.953
15.871	15.888	17.49	13.251	28.409	27.264	9.953
15.871	15.888	17.49	13.251	28.409	27.264	9.953
15.871	15.888	17.49	13.251	28.409	27.264	9.953
15.871	15.888	17.49	13.251	28.409	27.264	9.953
15.871	15.888	17.49	13.251	28.409	27.264	9.953
15.871	15.888	17.49	13.251	28.409	27.264	9.953
1.748	1.742	1.654	2.117	1.888	2.184	0.596
1.748	1.742	1.654	2.117	1.888	2.184	0.596
23.223	23.762	22.412	29.065	50.017	49.911	18.764
23.223	23.762	22.412	29.065	50.017	49.911	18.764
23.223	23.762	22.412	29.065	50.017	49.911	18.764
23.223	23.762	22.412	29.065	50.017	49.911	18.764
23.223	23.762	22.412	29.065	50.017	49.911	18.764
23.223	23.762	22.412	29.065	50.017	49.911	18.764
23.223	23.762	22.412	29.065	50.017	49.911	18.764
23.223	23.762	22.412	29.065	50.017	49.911	18.764
23.223	23.762	22.412	29.065	50.017	49.911	18.764
23.223	23.762	22.412	29.065	50.017	49.911	18.764
0.375	0.352	0.418	0.637	1.179	1.179	0.278
1.331	1.518	1.424	2.432	3.568	3.539	0.864
1.331	1.518	1.424	2.432	3.568	3.539	0.864
			0.173	1.095	0.987	0.2
23.223	23.762	22.412	29.065	50.017	49.911	18.764
23.223	23.762	22.412	29.065	50.017	49.911	18.764
23.223	23.762	22.412	29.065	50.017	49.911	18.764
23.223	23.762	22.412	29.065	50.017	49.911	18.764
23.223	23.762	22.412	29.065	50.017	49.911	18.764
23.223	23.762	22.412	29.065	50.017	49.911	18.764
23.223	23.762	22.412	29.065	50.017	49.911	18.764
1.824	2.071	2.202	2.196	4.397	4.819	1.432
1.824	2.071	2.202	2.196	4.397	4.819	1.432
1.824	2.071	2.202	2.196	4.397	4.819	1.432
1.824	2.071	2.202	2.196	4.397	4.819	1.432
1.824	2.071	2.202	2.196	4.397	4.819	1.432
1.824	2.071	2.202	2.196	4.397	4.819	1.432
1.686	2.264	2.222	3.066	5.296	4.964	1.632
		2.906	3.529	4.29	4.777	1.469
1.26	1.486	1.819	2.289	3.176	3.378	1.078
1.26	1.486	1.819	2.289	3.176	3.378	1.078
1.26	1.486	1.819	2.289	3.176	3.378	1.078
1.26	1.486	1.819	2.289	3.176	3.378	1.078
2.771	2.814	2.857	3.289	2.604	2.778	0.907
2.69	2.779	2.71	3.708	4.789	5.665	1.866
2.69	2.779	2.71	3.708	4.789	5.665	1.866
2.69	2.779	2.71	3.708	4.789	5.665	1.866
2.69	2.779	2.71	3.708	4.789	5.665	1.866
2.69	2.779	2.71	3.708	4.789	5.665	1.866
2.69	2.779	2.71	3.708	4.789	5.665	1.866
2.69	2.779	2.71	3.708	4.789	5.665	1.866
2.69	2.779	2.71	3.708	4.789	5.665	1.866
2.69	2.779	2.71	3.708	4.789	5.665	1.866
2.69	2.779	2.71	3.708	4.789	5.665	1.866
2.69	2.779	2.71	3.708	4.789	5.665	1.866
2.69	2.779	2.71	3.708	4.789	5.665	1.866
2.69	2.779	2.71	3.708	4.789	5.665	1.866
				1.849	1.785	0.475
			0.493	0.773	1.552	0.318
0.719	0.565	0.639	1.101	1.983	3.057	0.742
0.897	0.757	1.209	1.483	2.345	2.455	0.599
0.298	0.28	0.247	0.607	0.908	0.985	0.32
0.628	0.753	0.911	1.4	1.363	1.39	0.383
1.314	1.36	1.532	1.826	1.98	2.101	0.544
0.624	0.539	0.794	0.566
3.196	3.851	3.924	5.33	6.499	6.872	2.061
3.196	3.851	3.924	5.33	6.499	6.872	2.061
3.196	3.851	3.924	5.33	6.499	6.872	2.061
3.196	3.851	3.924	5.33	6.499	6.872	2.061
3.196	3.851	3.924	5.33	6.499	6.872	2.061
1.711	1.991	2.063	2.615	3.389	3.701	1.039
1.711	1.991	2.063	2.615	3.389	3.701	1.039
0.959	1.018	1.587	2.429	3.692	3.676	1.067
	0.886	1.42	2.374	3.231	2.943	0.62
	0.886	1.42	2.374	3.231	2.943	0.62
2.286	2.164	2.238	2.637	3.905	3.552	1.157
3.483	4.352	4.464	4.91	3.803	3.638	1.103
3.483	4.352	4.464	4.91	3.803	3.638	1.103
3.483	4.352	4.464	4.91	3.803	3.638	1.103
0.268	0.14	0.309
0.268	0.14	0.309
0.963	1.171	1.262	1.644	2.641	2.647	0.672
